# Supplementary material for: BPLLDA: Predicting lncRNA-Disease Associations Based on Simple Paths With Limited Lengths in a Heterogeneous Network
Source: Front Genet. 2018 Oct 16;9:411. doi: 10.3389/fgene.2018.00411 (PMC6232683; doi:10.3389/fgene.2018.00411)
Supplement: Supplementary file 2 [file Table_2.XLSX]

## Sheet: Sheet1
1	AIDS
2	abdominal aortic aneurysm
3	acute lymphoblastic leukemia
4	acute myeloid leukemia
5	adolescent idiopathic scoliosis
6	adrenocortical carcinomas
7	affective disorders
8	aging
9	alcoholic liver disease
10	Alzheimer disease
11	Angelman syndrome
12	aortic aneurysm
13	atherosclerosis
14	autistic spectrum disorder
15	autoimmune disease
16	barrett's Esophagus
17	basal cell carcinoma
18	Beckwith-Wiedemann syndrome
19	biparental complete hydatidiform moles
20	bipolar disorder
21	bladder cancer
22	Bladder urothelial carcinoma
23	blepharophimosis syndrome
24	bone diseases
25	brachydactyly
26	brain ischemia
27	breast cancer
28	breastliver
29	Burkitt's lymphomas
30	cancer
31	cardiac hypertrophy
32	cardiac lineage
33	cardiomyopathy
34	cardiovascular disease
35	cat eye syndrome
36	cervical cancer
37	choricarcinoma
38	chronic lymphocytic leukemia
39	chronic myeloid leukemia
40	chronic myeloproliferative disorders
41	chronic nonalcoholic liver disease
42	cleft lip
43	colon cancer
44	colorectal cancer
45	Congenital hyperinsulinism
46	Coronary Atherosclerosis
47	coronary artery disease
48	decreased myogenesis
49	deleterious effects in the somatic thymus tissue
50	depression
51	dermatomyositis
52	diabetes
53	diabetic nephropathy
54	DiGeorge syndrome
55	dilated cardiomyopathy
56	Down's syndrome
57	drug abuse
58	Duchenne muscular dystrophy
59	dyskeratosis congenita
60	embryonal carcinoma
61	endometrial cancer
62	Endometrial stromal sarcoma
63	endometriosis
64	enterovirus 71 infection
65	enterovirus 72 infection
66	enterovirus 73 infection
67	enterovirus 74 infection
68	esophagus
69	extravillous trophoblast
70	facioscapulohumeral muscular dystrophy
71	familial and sporadic intracranial aneurysms
72	fragile X syndrome
73	frailty
74	frontotemporal lobar degeneration
75	gastric cancer
76	gastrointestinal stromal tumor
77	germ cell tumor
78	gestational choriocarcinoma
79	gestational trophoblastic diseases
80	glaucoma
81	glioblastoma
82	glioma
83	glucose metabolism disorder
84	growth restriction
85	HCV
86	heart dysfunction
87	hematopoiesis
88	hepatic colorectal metastasis
89	hepatocellular carcinoma
90	heroin abuse
91	heroin addiction
92	Hodgkin's lymphoma
93	Human Dilated Cardiomyopathy
94	human spinocerebellar ataxia type 8
95	Huntington disease
96	hyperhomocysteinemia
97	infection of chicken embryo lethal orphan adenovirus
98	infection of mouse minute virus
99	infertility
100	intracranial aneurysm
101	intracranial germinoma
102	Kaposi's sarcoma
103	kidney cancer
104	Leishmania
105	leukemia
106	lipid metabolism disorder
107	liver cancer
108	liver injury
109	lung cancer
110	lymphocytic leukemia
111	lymphoma
112	major depression
113	Marek's disease
114	medulloblastomas
115	melanoma
116	melasma
117	meningioma
118	Mullerian aplasia
119	multiple sclerosis
120	murine plasmacytomas
121	myelodysplastic syndrome
122	myeloma
123	myeloproliferative polycythaemia vera
124	myocardial infarction
125	myopia
126	myotonic dystrophy type 1
127	narcolepsy
128	nasopharyngeal carcinoma
129	neural system tumors syndrome
130	neural tube defects
131	neuroblastoma
132	Neurofibromatosis type 1
133	nonfunctioning pituitary adenomas
134	non-small-cell lung cancer
135	obesity
136	oesophagus cancer
137	osteosarcoma
138	ovarian cancer
139	pain
140	pancreas cancer
141	Pancreatic ductal adenocarcinoma
142	pancreaticobiliary maljunction
143	panic disorder
144	papillary thyroid carcinoma
145	Parkinson's disease
146	parotid cancer
147	periodontitis
148	peripheral artery disease
149	pheochromocytoma
150	photoperiod-sensitive male sterility
151	pituitary adenomas
152	plexiform neurofibroma
153	polymyositis
154	Prader-Willi syndrome
155	pre-eclampsia
156	prostate
157	prostate cancer
158	pseudohypoparathyroidism type Ib
159	psoriasis
160	Psoriasis vulgaris
161	renal cancer
162	renal disease
163	Restless legs syndrome
164	rhabdomyosarcoma
165	schizoaffective disorder
166	schizophrenia
167	Schizophrenia spectrum disorders
168	Silver-Russell syndrome
169	small cell lung cancer
170	spinocerebellar ataxia type 7
171	spinocerebellar ataxia type 8
172	Split Hand or Foot malformation disorder
173	squamous carcinoma
174	squamous-cell lung carcinomas
175	stroke
176	stroke risk and recurrence
177	syndromic developmental defect
178	systemic lupus erythaematosus
179	testicular cancer
180	tongue cancer
181	transient neonatal diabetes mellitus
182	trophoblastic tumor
183	tumor
184	type 1 diabetes
185	type 2 diabetes
186	uterus cancer
187	velocardiofacial syndrome
188	West Syndrome
189	Wiedemann-Beckwith syndrome
190	Wilms' tumor
