# Supplementary material for: BPLLDA: Predicting lncRNA-Disease Associations Based on Simple Paths With Limited Lengths in a Heterogeneous Network
Source: Front Genet. 2018 Oct 16;9:411. doi: 10.3389/fgene.2018.00411 (PMC6232683; doi:10.3389/fgene.2018.00411)
Supplement: Supplementary file 3 [file Table_3.XLSX]

## Sheet: Sheet1
1	7SK
2	7SL
3	A130040M12Rik
4	AC002511.1
5	AFAP1-AS1
6	AIR
7	AK023948
8	AK042766
9	AK143260
10	AP000688.29
11	ASFMR1
12	ATP6V1G2-DDX39B
13	ATXN8OS
14	B1 SINE RNA
15	B2 SINE RNA
16	BACE1-AS
17	BANCR
18	BC040587
19	BCAR4
20	BCYRN1
21	BDNF-AS1
22	BOK-AS1
23	BPESC1
24	BX118339
25	C15orf2
26	C1QTNF9B-AS1
27	CASC2
28	CBR3-AS1
29	CCAT1
30	CCDC26
31	CCND1
32	CDKN2B-AS1
33	CDKN2B-AS10
34	CDKN2B-AS11
35	CDKN2B-AS12
36	CDKN2B-AS13
37	CDKN2B-AS2
38	CDKN2B-AS3
39	CDKN2B-AS4
40	CDKN2B-AS5
41	CDKN2B-AS6
42	CDKN2B-AS7
43	CDKN2B-AS8
44	CDKN2B-AS9
45	CECR3
46	CECR9
47	CHL1-AS2
48	CRNDE
49	DANCR
50	DAOA-AS1
51	DAPK1
52	DBE-T
53	DGCR5
54	DISC2
55	DLEU1
56	DLEU2
57	DLG2AS
58	DLX6-AS1
59	DMPK
60	DMPK 3'UTR
61	DNM3OS
62	DSCAM-AS1
63	EPB41L4A-AS1
64	ESRG
65	FADS1
66	Fendrr
67	FMR4
68	GAS5
69	Gas5
70	GDNFOS
71	Gm20748
72	GNAS-AS1
73	H19
74	HAR1A
75	HAR1B
76	HCP5
77	HELLPAR
78	HIF1A-AS1
79	HI-LNC25
80	HLA-AS1
81	HOTAIR
82	HTTAS
83	HULC
84	HYMAI
85	IFNG-AS1
86	IGF2-AS
87	IPW
88	KCNQ1DN
89	KCNQ1OT1
90	KUCG1
91	LDMAR
92	LINC00032
93	LINC00162
94	LINC00271
95	LINC00312
96	LincRNA-p21
97	LSAMP-AS3
98	LSINCT5
99	MALAT1
100	MAP3K14
101	MEG3
102	MESTIT1
103	MIAT
104	MIR100HG
105	MIR155HG
106	MIR17HG
107	MIR31HG
108	MKRN3-AS1
109	MYCNOS
110	NAMA
111	NDM29
112	NEAT1
113	NPPA-AS1
114	NPTN-IT1
115	NRON
116	PAN
117	PANDAR
118	PCA3
119	PCAT1
120	PCAT-1
121	PCGEM1
122	PCNCR1
123	PDZRN3-AS1
124	PINC
125	PINK1-AS
126	PISRT1
127	PPP3CB
128	PRINS
129	PSORS1C3
130	PTCSC
131	PTENpg1
132	PTHLH
133	PVT1
134	RMST
135	RP4-620F22.3
136	RP5-843L14.1
137	RRP1B
138	SCAANT1
139	SNHG11
140	SNHG3
141	SNHG4
142	SNHG5
143	SOX2-OT
144	SPRY4-IT1
145	SRA1
146	TCL6
147	TDRG1
148	TERC
149	TRAF3IP2-AS1
150	Trp53cor1
151	T-UCRs
152	TUG1
153	Ube3a-as
154	UCA1
155	VL30 LTRs
156	WRAP53
